# Supplementary material for: The Nereid on the rise: Platynereis as a model system
Source: EvoDevo. 2021 Sep 27;12:10. doi: 10.1186/s13227-021-00180-3 (PMC8477482; doi:10.1186/s13227-021-00180-3)
Supplement: Supplementary file 2 — Additional file 2: Table S2. List of available wild-type and mutant strains. [file 13227_2021_180_MOESM2_ESM.xlsx]

## Sheet: Sheet1
Strain	genotype	viability	references
pkd1-1	pkd1-1(+1/+1) pkd1-1(-1/-1) (CRISPR based)	homozygous viable	Bezares-Calderón et al. 2018
pkd 2-1	pkd2-1(-4/-4) pkd2-1(-5/-5) pkd2-1(-137/-137) (CRISPR based)	homozygous viable	Bezares-Calderón et al. 2018
c-opsin1	c-ops1 (-8/-8)	homozygous viable	Verasztó and Gühmann et al. 2018, Veedin Rajan et al. 2021
c-opsin1	c-ops1 (-7/-7)	homozygous viable	Veedin Rajan et al. 2021
Go-opsin1	Go-ops1 (-8/-8) (Zinc-finger based)	homozygous viable	Gühmann et al. 2015 Ayers et al. 2018
Gnrh-like 1/Corazonin	Gnrh1 (-1/-1)	homozygous viable	Andreatta et al. 2020
l-cry	l-cry (-34/-34) (Talen-based)	homozygous viable	Unpublished, please contact: kristin.tessmar@mfpl.ac.at
l-cry	l-cry (-11/-11) (Talen-based)	homozygous viable	Unpublished, please contact: kristin.tessmar@mfpl.ac.at
pt-cry	pt-cry (-13/-13) (Talen-based)	homozygous viable	Unpublished, please contact: kristin.tessmar@mfpl.ac.at
prepro-vasotocin-neurophysin	Vtn (-8/-8)	homozygous viable	Unpublished, please contact: kristin.tessmar@mfpl.ac.at Or florian.raible@univi.ac.at
prepro-vasotocin-neurophysin	Vtn (-100/-100)	homozygous viable	Unpublished, please contact: kristin.tessmar@mfpl.ac.at Or florian.raible@univi.ac.at
l-cry,pt-cry	L-cry (-34/-34),pt-cry (-13/-13)	homozygous viable	Unpublished, please contact: kristin.tessmar@mfpl.ac.at
r-opsin1;r-ops1::egfp-f2a-ntr	r-ops1(-1/-1) and r-ops1::egfp-f2a-ntr	homozygous viable	Revilla-i-Domingo et al. 2021
r-opsin1; r-ops1::egfp-f2a-ntr	r-ops1(-17/-17) and r-ops1::egfp-f2a-ntr	homozygous viable	Revilla-i-Domingo et al. 2021
l-cry,r-ops1	l-cry (-34/-34),r-ops1 (-1/-1 and -1/-17)	homozygous viable	Unpublished, please contact: kristin.tessmar@mfpl.ac.at
r-ops1::egfp-f2a-ntr	Mariner transposase integrated construct	viable	Veedin Rajan et al. 2013
l-cry,c-ops1	l-cry (-34/-34),c-ops1 (-7/-8 and -8/-8)	homozygous viable	Unpublished, please contact: kristin.tessmar@mfpl.ac.at
prepro-pdf	pdf (-14/-14)	homozygous viable	Unpublished, please contact: kristin.tessmar@mfpl.ac.at
prepro-pdf	pdf (+4/+4)	homozygous viable	Unpublished, please contact: kristin.tessmar@mfpl.ac.at
hiomt	hiomt (-22/-22)	homozygous viable	Unpublished, please contact florian.raible@univie.ac.at
Prepro-myoinhibitory peptide (MIP)	MIP (-90/-90) MIP (-10/-10) MIP (-19/-19) MIP (7-/-7)	homozygous viable	Unpublished, please contact e.williams2@exeter.ac.uk
No Mechanoreceptor Potential C (NOMPC)	NOMPC(-1/-1) NOMPC(+1/+1)	homozygous viable	Unpublished, please contact g.jekely@exeter.ac.uk
Nitric Oxide Synthase (NOS)	NOS(-11/-11) NOS(-23/-23)	homozygous viable	Unpublished, please contact g.jekely@exeter.ac.uk
prepro-RGWamide	RGWa(-171/-171) RGWa(-37/-37) RGWa(-37/-37)	homozygous viable	Unpublished, please contact g.jekely@exeter.ac.uk
Vio wildtype (two separate substrains 1 and 4)	wildtype, Heidelberg origin, incrossed >25 generations		Related to PIN, Zantke et al. 2014
PIN wildtype	wildtype, Heidelberg origin, incrossed >25 generations		Zantke et al. 2014
FL2 wildtype	wildtype, Heidelberg origin, incrossed >25 generations		Zantke et al. 2014 Related to BLUE (BLUE was discontinued)
Naples	wildtype: newly isolated from Ischia 2009, maintained as closed population, not incrossed		Zantke et al. 2014
re (“RED EYED”, initially called “or” by A.Fischer)	mutant in eye /body pigmentation (unknown gene), otherwise wildtype	homozygous viable	Fischer 1969, maintained by kristin.tessmar@mfpl.ac.at; florian.raible@univie.ac.at
Feris&Bogac (inbred)	Wildtype Note: inbred line used for Özpolat Lab’s genome sequencing		Maintained by: dozpolat@mbl.edu
Just&Wilson (inbred)	Wildtype		Maintained by: dozpolat@mbl.edu
Gino&Dawn (inbred)	Wildtype		Maintained by: dozpolat@mbl.edu
FL2 Inbred (from FL2 9112) Vienna strain	Inbred wildtype incross from HD >30 generations	viable	Maintained by: arendt@embl.de
TUR1511 line (from FL2)	Inbred wildtype incross from HD >30 generations	viable	Maintained by: arendt@embl.de
B321 line from PIN originally, >20 generations ago	Inbred wildtype incross from HD >25 generations	viable	Maintained by: arendt@embl.de
